# Supplementary material for: Detection of Antibodies to Ehrlichia spp. in Dromedary Camels and Co-Grazing Sheep in Northern Kenya Using an Ehrlichia ruminantium Polyclonal Competitive ELISA
Source: Microorganisms. 2022 Apr 27;10(5):916. doi: 10.3390/microorganisms10050916 (PMC9144424; doi:10.3390/microorganisms10050916)
Supplement: Supplementary file 1 [file microorganisms-10-00916-s001.zip]

Archive with 1 entries (1 files):
- microorganisms-1688162-supplementary.pdf
